# Supplementary material for: A Pilot Study on the Effects of Exercise Training on Cardiorespiratory Performance, Quality of Life, and Immunologic Variables in Long COVID
Source: J Clin Med. 2024 Sep 20;13(18):5590. doi: 10.3390/jcm13185590 (PMC11433403; doi:10.3390/jcm13185590)
Supplement: Supplementary file 1 [file jcm-13-05590-s001.zip]

Archive with 1 entries (1 files):
- jcm-3186872-supplementary.pdf
